# Supplementary material for: Proteins Adsorbed during Intraoperative Hemoadsorption and Their In Vitro Effects on Endothelium
Source: Healthcare (Basel). 2023 Jan 19;11(3):310. doi: 10.3390/healthcare11030310 (PMC9914797; doi:10.3390/healthcare11030310)
Supplement: Supplementary file 1 [file healthcare-11-00310-s001.zip]

Archive with 1 entries (1 files):
- healthcare-2070322-supplementary.pdf
